# Supplementary material for: Inhibition of Porcine Epidemic Diarrhea Virus Replication and Viral 3C-Like Protease by Quercetin
Source: Int J Mol Sci. 2020 Oct 30;21(21):8095. doi: 10.3390/ijms21218095 (PMC7662296; doi:10.3390/ijms21218095)
Supplement: Supplementary file 1 [file ijms-21-08095-s001.zip]

Archive with 5 entries (4 files):
- Supplementary Materials/
- Supplementary Materials/Supplementary Materials Figure S1.docx
- Supplementary Materials/Supplementary Materials Figure S2.docx
- Supplementary Materials/Supplementary Materials Figure S3.docx
- Supplementary Materials/Supplementary Materials Files S1.docx
